# Supplementary material for: Significant common environmental effects on leukocyte subpopulations
Source: PLoS One. 2018 Apr 24;13(4):e0196193. doi: 10.1371/journal.pone.0196193 (PMC5915319; doi:10.1371/journal.pone.0196193)
Supplement: S1 Table — The table shows the cell type name of each dataset (column 1), its panel proteins (column 2), the number of high-quality CSF traits that were included in the analysis (column 3), the FDR based on the CCCE P-values (column 4), and the leading subfunction (a protein symbol; column 5). Only datasets with more than 17 high-quality CSF traits were included. (XLS) [file pone.0196193.s001.xls]

## Sheet: Sheet1
Dataset name	panel proteins	FDR	Selected CSF traits	Leading marker
Effector NK cells	CD2, CD158a, CD158b, CD314, CD335, CD337, CCR7	0.05	30	CD2
Monocytes	CD11c, CD16, CD32, CD64, CD123, CD141, CD274, HLA-DR	0.03	45	CD141 (THBD)
CD4+ αβ T cells (Panel B)	CD25, CD38, CD39, CD45RO, CD73, CD127, HLA-DR, PD-1	0.03	34	HLA-DR (negative coefficient)
Total CD8+ T cells	CD27, CD28, CD45RA, CCR5, CCR7	0.03	28	CD45RA (PTPRC)
CD4+ CD8+ αβ T cells (Panel B)	CD25, CD38, CD39, CD45RO, CD73, CD127, HLA-DR, PD-1	0.05	32	CD39 (ENTPD1)
CD4+ CD8+ αβ T cells (Panel A)	CD27, CD28, CD31, CD45RA, CD57, CD95, CD127, CD244	0.05	42	CD45RA (PTPRC)
Early B cell	CD5, CD24, CD27, CD38, IgD	0.12	18	-
CD4+ αβ T cells (Panel C)	CD161, PD1, CCR4, CCR6, CCR10, CXCR3, CXCR5	0.24	32	-
Vd2- Vg9+ γδ T cells	CD8, CD27, CD28, CD45RA, CCR5, CCR7	0.23	33	-
CD8+ αβ T cells (Panel B)	CD25, CD38, CD39, CD45RO, CD73, CD127, HLA-DR, PD-1	0.24	39	-
Early NK cells	CD2, CD158a, CD158b, CD314, CD335, CD337, CCR7	0.3	35	-
CD8+ αβ T cells (Panel A)	CD27, CD28, CD31, CD45RA, CD57, CD95, CD127, CD244	0.41	70	-
Vd1+ γδ T cells	CD8, CD27, CD28, CD45RA, CCR5, CCR7	0.44	33	-
CD8+ αβ T cells (Panel C)	CD161, PD1, CCR4, CCR6, CCR10, CXCR3, CXCR5	0.49	22	-
CD4+ αβ T cells (Panel A)	CD27, CD28, CD31, CD45RA, CD57, CD95, CD127, CD244	0.51	38	-
Vd2+ Vg9+ γδ T cells	CD8, CD27, CD28, CD45RA, CCR5, CCR7	0.96	31	-
